# Supplementary material for: Occurrence of Clostridium perfringens in Shellfish
Source: Vet Sci. 2026 Jan 7;13(1):51. doi: 10.3390/vetsci13010051 (PMC12846457; doi:10.3390/vetsci13010051)
Supplement: Supplementary file 1 [file vetsci-13-00051-s001.zip]

Archive with 1 entries (1 files):
- vetsci-4014180-supplementary.pdf
